# Supplementary material for: Low winter precipitation, but not warm autumns and springs, threatens mountain butterflies in middle-high mountains
Source: PeerJ. 2021 Aug 27;9:e12021. doi: 10.7717/peerj.12021 (PMC8404571; doi:10.7717/peerj.12021)
Supplement: Supplemental Information 2 — Summary data on the abundance monitoring and the climate variables are included: Walks = the number of transect walks completed during the year, Individuals_recorded = the total number of individuals observed during the year at the transect, Interval = the dates of the start and end of the field sampling. The fit of the generalised additive models (GAM) fitted for data from each transect and year separately is described: GAM_explained_dev = % deviance explained, GAM_df = the number of degrees of freedom describing the complexity of the fitted curve, GAM_F = the F statistic value, GAM_P = the P-value. The fitted GAM was used to estimate the abundance index and descriptors of phenology: PAI = the population abundance index, Onset = the estimated onset of the flight period, Duration = the estimated duration of the flight period. The rest of the variables describe the climate fluctuations based on data from the available weather stations. See the Methods in the main text for detailed explanation of the variables. [file peerj-09-12021-s002.csv]

Species	Mountain_range	Transect	Year	Walks	Individuals_recorded	Interval	GAM_explained_dev	GAM_df	GAM_F	GAM_P	PAI	Onset	Duration	PtotAut	TavgAut	TmaxAut	TminAut	TgroundAut	PtotWin	TavgWin	TmaxWin	TminWin	TgroundWin	Snowdays	PtotSpr	TavgSpr	TmaxSpr	TminSpr	TgroundSpr	PtotSum	TavgSum	TmaxSum	TminSum	TgroundSum
Erebia epiphron	Jesenik	J1	1995	13	993	8 vii - 5 viii	90.4	2.56	18.71	<0.001	489.7	200	10	82.85	3.95	16.85	-5.95	NA	86.91	-3.27	6.83	-11.01	NA	NA	162.6	6.05	18	-2.85	NA	106.3	11.5	21	2.1	NA
Erebia epiphron	Jesenik	J1	1996	14	1025	15 vii - 12 viii	90.4	2.225	36421	<0.001	374.93	209	9	77.4	5.4	18.05	-4.25	NA	72.8	-4.17	8.21	-13.49	NA	NA	165.9	7.5	20.55	-1.15	NA	141.5	8.95	19.5	1.3	NA
Erebia epiphron	Jesenik	J1	1997	11	560	15 vii - 15 viii	94.9	2.946	92297469	<0.001	352.92	203	13	150.4	2.45	11.55	-3.1	NA	68.54	-3.37	8.33	-11.9	NA	NA	122.15	7.1	20.7	-2.9	NA	382.1	10.2	18.65	4.5	NA
Erebia epiphron	Jesenik	J1	1998	14	460	18 vii - 31 vii	85.2	2.955	28428259	<0.001	95.36	202	4	NA	NA	NA	NA	NA	NA	NA	NA	NA	NA	NA	NA	NA	NA	NA	NA	NA	NA	NA	NA	NA
Erebia epiphron	Jesenik	J1	1999	10	586	14 vii - 31 vii	88.2	2.304	31737325	<0.001	233.1	196	8	NA	NA	NA	NA	NA	NA	NA	NA	NA	NA	NA	NA	NA	NA	NA	NA	NA	NA	NA	NA	NA
Erebia epiphron	Jesenik	J1	2009	7	168	13 vii - 23 vii	53	2.072	0.863	0.49	157.97	179	28	137.45	5.45	17.7	-2.4	-3.4	61.89	-1.26	7.8	-8.83	-11.06	171	209.95	7.85	18.8	-1.05	-1.35	117.05	12.9	24	4.55	2.9
Erebia epiphron	Jesenik	J1	2010	15	613	9 vii - 13 viii	46.6	2.434	1.836	0.16	408.15	197	18	78.3	5.85	16.15	-1.4	-3.05	80.06	-2.59	8.73	-10.64	-14.17	170	238	8.1	18.95	0.65	0.2	211.15	13	23.45	4.05	2.95
Erebia epiphron	Jesenik	J1	2011	12	329	6 vii - 11 viii	89.9	2.408	11.12	0	233.69	196	14	79.5	3.85	13.4	-3.85	-5.1	61.4	-1.77	10.34	-10.89	-13.86	152	89.8	9.3	19.7	-1.45	-2.65	157.55	11.8	23.65	3.3	2.55
Erebia epiphron	Jesenik	J1	2012	15	559	2 vii - 11 viii	66.4	2.576	3.335	0.07	723.67	187	24	63.65	6.85	18.55	-1.45	-2.55	65.69	-1.7	10.1	-10.13	-13.8	155	84.8	9.9	23.05	-1.55	-2.8	124.9	13.05	25.4	3.6	2.45
Erebia epiphron	Jesenik	J1	2013	10	293	9 vii - 11 viii	95.4	2.902	16.48	0	240.12	207	13	94.55	6.2	21.15	-4.4	-5.6	63.27	-2.49	8.94	-11.13	-13.61	160	178.7	8.55	21.15	-0.45	-0.7	98	13	27.1	3.9	0.7
Erebia epiphron	Jesenik	J1	2014	10	200	7 vii - 10 viii	74.5	2.271	2.99	0.12	191.4	199	18	112.4	5.6	15.3	-3.95	-4.6	57.39	0.43	9.8	-8.1	-9.96	137	140.35	7.9	21.7	-0.5	-1	118.4	12.3	22.25	3.85	2.5
Erebia epiphron	Jesenik	J1	2015	12	394	11 vii - 14 viii	14.1	1.794	0.438	0.66	357.36	184	39	117.85	7.55	18.35	-1.85	-2.65	74.19	-0.66	9.57	-8.73	-10.83	133	75.25	7.95	19.65	0.6	-0.9	57.65	15.2	26.2	4.55	3.2
Erebia epiphron	Jesenik	J1	2016	14	575	1 vii - 9 viii	48.3	2.703	9.707	0	343.77	191	14	62.7	5.65	20.8	-3.3	-3.35	91.03	-0.67	10.63	-8.15	-10.67	143	107.1	9.6	21.15	0.8	-0.05	81.5	11.95	22.5	3.1	2.45
Erebia epiphron	Jesenik	J1	2017	17	807	3 vii - 8 viii	41.6	2.112	2.06	2.06	535.72	199	24	124.45	6.45	17.9	-1.25	-2.2	103.8	-1.79	10.56	-9.71	-11.7	181	122.35	9.5	22.3	-1.5	-2.25	103.45	12.9	23.5	3.85	1.6
Erebia epiphron	Jesenik	J1	2018	18	1314	1 vii - 8 viii	57.4	2.598	3.829	0.03	693.75	191	19	159.05	5.4	15.5	-1.7	-2.05	85.73	-1.91	8.33	-10.19	-13.23	155	133.1	10.5	21.85	1.95	1.4	86.65	14.05	23.5	2.7	0.65
Erebia epiphron	Jesenik	J1	2019	18	151	29 vi - 9 viii	26.8	1.922	1.613	0.2	616.26	192	37	95.55	7.65	17.9	-2.8	-3.3	93.31	-0.74	9.59	-9.1	-10.51	166	134.75	9.8	20.7	1.3	0	124	12.6	24.2	4.95	2
Erebia epiphron	Jesenik	J1	2020	12	84	19 vii - 13 viii	69.5	2.203	4.241	0.06	289.07	213	17	94.25	6.9	20.9	-4	-5.9	77.43	0.2	10.34	-8.75	-10.83	138	207.6	7.4	19.45	-1.85	-1.35	136.65	12.8	22.9	4.75	3.05
Erebia epiphron	Jesenik	J2	2009	14	18	14 vii - 23 vii	70.1	2.047	0.28	0.77	191.99	202	18	137.45	5.45	17.7	-2.4	-3.4	61.89	-1.26	7.8	-8.83	-11.06	171	209.95	7.85	18.8	-1.05	-1.35	117.05	12.9	24	4.55	2.9
Erebia epiphron	Jesenik	J2	2010	15	93	9 vii- 28 vii	72.9	2.704	5.021	0.01	294.44	198	18	78.3	5.85	16.15	-1.4	-3.05	80.06	-2.59	8.73	-10.64	-14.17	170	238	8.1	18.95	0.65	0.2	211.15	13	23.45	4.05	2.95
Erebia epiphron	Jesenik	J2	2011	11	64	7 vii - 14 viii	36.8	2.107	0.995	0.39	360.67	189	35	79.5	3.85	13.4	-3.85	-5.1	61.4	-1.77	10.34	-10.89	-13.86	152	89.8	9.3	19.7	-1.45	-2.65	157.55	11.8	23.65	3.3	2.55
Erebia epiphron	Jesenik	J2	2012	13	79	3 vii - 11 viii	39.1	2.24	1.889	0.17	426.15	175	36	63.65	6.85	18.55	-1.45	-2.55	65.69	-1.7	10.1	-10.13	-13.8	155	84.8	9.9	23.05	-1.55	-2.8	124.9	13.05	25.4	3.6	2.45
Erebia epiphron	Jesenik	J2	2013	14	108	11 vii - 9 viii	62.4	2.113	2.825	0.07	279.52	195	16	94.55	6.2	21.15	-4.4	-5.6	63.27	-2.49	8.94	-11.13	-13.61	160	178.7	8.55	21.15	-0.45	-0.7	98	13	27.1	3.9	0.7
Erebia epiphron	Jesenik	J2	2014	13	50	5 vii - 9viii	48.6	2.311	1.757	0.2	217.01	192	29	112.4	5.6	15.3	-3.95	-4.6	57.39	0.43	9.8	-8.1	-9.96	137	140.35	7.9	21.7	-0.5	-1	118.4	12.3	22.25	3.85	2.5
Erebia epiphron	Jesenik	J2	2015	12	117	17 vii - 14viii	25.3	1.91	0.889	0.42	618.87	184	40	117.85	7.55	18.35	-1.85	-2.65	74.19	-0.66	9.57	-8.73	-10.83	133	75.25	7.95	19.65	0.6	-0.9	57.65	15.2	26.2	4.55	3.2
Erebia epiphron	Jesenik	J2	2016	16	176	2 vii - 14viii	30.6	2.162	1.057	0.37	622.52	190	30	62.7	5.65	20.8	-3.3	-3.35	91.03	-0.67	10.63	-8.15	-10.67	143	107.1	9.6	21.15	0.8	-0.05	81.5	11.95	22.5	3.1	2.45
Erebia epiphron	Jesenik	J2	2017	17	223	3 vii - 10 viii	22.9	2.057	0.891	0.42	841.57	184	38	124.45	6.45	17.9	-1.25	-2.2	103.8	-1.79	10.56	-9.71	-11.7	181	122.35	9.5	22.3	-1.5	-2.25	103.45	12.9	23.5	3.85	1.6
Erebia epiphron	Jesenik	J2	2018	19	340	1 vii - 9 viii	20.8	2.006	1.503	0.27	1260.05	181	42	159.05	5.4	15.5	-1.7	-2.05	85.73	-1.91	8.33	-10.19	-13.23	155	133.1	10.5	21.85	1.95	1.4	86.65	14.05	23.5	2.7	0.65
Erebia epiphron	Jesenik	J2	2019	20	176	29 vi - 9 viii	22.8	1.816	2.055	0.17	698.11	188	42	95.55	7.65	17.9	-2.8	-3.3	93.31	-0.74	9.59	-9.1	-10.51	166	134.75	9.8	20.7	1.3	0	124	12.6	24.2	4.95	2
Erebia epiphron	Jesenik	J2	2020	11	78	22 vii - 13 viii	67.3	2.057	0.849	0.42	217.28	206	16	94.25	6.9	20.9	-4	-5.9	77.43	0.2	10.34	-8.75	-10.83	138	207.6	7.4	19.45	-1.85	-1.35	136.65	12.8	22.9	4.75	3.05
Erebia epiphron	Jesenik	J3	2009	6	33	7 vii - 23 vii	86.5	1.985	91901	<0.001	78.58	196	8	137.45	5.45	17.7	-2.4	-3.4	61.89	-1.26	7.8	-8.83	-11.06	171	209.95	7.85	18.8	-1.05	-1.35	117.05	12.9	24	4.55	2.9
Erebia epiphron	Jesenik	J3	2010	13	285	9 vii - 12 viii	81.1	2.268	9.353	0.01	836.5	205	21	78.3	5.85	16.15	-1.4	-3.05	80.06	-2.59	8.73	-10.64	-14.17	170	238	8.1	18.95	0.65	0.2	211.15	13	23.45	4.05	2.95
Erebia epiphron	Jesenik	J3	2011	18	193	6 vii - 11 viii	58.9	2.691	3.75	0.03	338.79	196	19	79.5	3.85	13.4	-3.85	-5.1	61.4	-1.77	10.34	-10.89	-13.86	152	89.8	9.3	19.7	-1.45	-2.65	157.55	11.8	23.65	3.3	2.55
Erebia epiphron	Jesenik	J3	2012	5	204	3 vii - 11 viii	50.8	2.218	2.233	0.14	586.43	193	26	63.65	6.85	18.55	-1.45	-2.55	65.69	-1.7	10.1	-10.13	-13.8	155	84.8	9.9	23.05	-1.55	-2.8	124.9	13.05	25.4	3.6	2.45
Erebia epiphron	Jesenik	J3	2013	17	199	15 vii - 11 viii	74.4	2.826	15722687	<0.001	263.94	204	12	94.55	6.2	21.15	-4.4	-5.6	63.27	-2.49	8.94	-11.13	-13.61	160	178.7	8.55	21.15	-0.45	-0.7	98	13	27.1	3.9	0.7
Erebia epiphron	Jesenik	J3	2014	5	12	8 vii - 8 viii	85.9	2.393	1.44	0.34	76.02	189	23	112.4	5.6	15.3	-3.95	-4.6	57.39	0.43	9.8	-8.1	-9.96	137	140.35	7.9	21.7	-0.5	-1	118.4	12.3	22.25	3.85	2.5
Erebia epiphron	Jesenik	J3	2015	16	75	12 vii - 12 viii	79.7	2.269	6.559	0.01	112.11	203	14	117.85	7.55	18.35	-1.85	-2.65	74.19	-0.66	9.57	-8.73	-10.83	133	75.25	7.95	19.65	0.6	-0.9	57.65	15.2	26.2	4.55	3.2
Erebia epiphron	Jesenik	J3	2016	11	90	6 vii - 5 viii	82	2.906	32580931	<0.001	256.54	193	9	62.7	5.65	20.8	-3.3	-3.35	91.03	-0.67	10.63	-8.15	-10.67	143	107.1	9.6	21.15	0.8	-0.05	81.5	11.95	22.5	3.1	2.45
Erebia epiphron	Jesenik	J3	2017	13	100	1 vii - 20 vii	53.4	2.182	1.965	0.18	299.58	199	23	124.45	6.45	17.9	-1.25	-2.2	103.8	-1.79	10.56	-9.71	-11.7	181	122.35	9.5	22.3	-1.5	-2.25	103.45	12.9	23.5	3.85	1.6
Erebia epiphron	Jesenik	J3	2018	15	124	7 vi - 10 viii	32.4	2.193	1.352	0.26	373.01	188	35	159.05	5.4	15.5	-1.7	-2.05	85.73	-1.91	8.33	-10.19	-13.23	155	133.1	10.5	21.85	1.95	1.4	86.65	14.05	23.5	2.7	0.65
Erebia epiphron	Jesenik	J3	2019	15	125	2 vii - 9 viii	29.3	1.921	0.747	0.48	369.58	203	26	95.55	7.65	17.9	-2.8	-3.3	93.31	-0.74	9.59	-9.1	-10.51	166	134.75	9.8	20.7	1.3	0	124	12.6	24.2	4.95	2
Erebia epiphron	Jesenik	J3	2020	13	64	22 vii - 13 viii	74.6	2.917	6.079	0.01	83.67	213	7	94.25	6.9	20.9	-4	-5.9	77.43	0.2	10.34	-8.75	-10.83	138	207.6	7.4	19.45	-1.85	-1.35	136.65	12.8	22.9	4.75	3.05
Erebia epiphron	Krkonose	K1	2010	11	58	3 vii - 27 vii	73.1	2.443	3.14	0.1	290.09	177	24	105.5	7.55	15.2	2.25	NA	83.66	-0.61	6.97	-6.05	NA	NA	91.65	10.95	17	5.75	NA	205.2	15.2	20.95	8.8	NA
Erebia epiphron	Krkonose	K1	2011	14	221	6 vii - 12 viii	70	2.842	281748	<0.001	547.57	190	9	96.15	5.75	11	1.05	NA	93.19	-0.44	6.7	-6.85	NA	NA	105.35	11.35	18	2.95	NA	153.3	13.55	20.4	7.5	NA
Erebia epiphron	Krkonose	K1	2012	13	243	1 vii - 5 viii	74	2.197	6.566	0.01	881.48	185	16	90.85	7.95	15.35	2.65	NA	118.99	-0.07	7.69	-6.15	NA	NA	98.95	12.2	20.2	3.65	NA	178.85	14.6	21.15	9.25	NA
Erebia epiphron	Krkonose	K1	2013	14	99	10 vii - 8 viii	66.6	2.172	2.976	0.07	218.54	198	13	55.25	7.35	13.7	0.3	NA	82.47	-0.64	5.63	-6.84	NA	NA	198.2	11.05	19.9	5	NA	75.35	15	22.4	10.25	NA
Erebia epiphron	Krkonose	K1	2014	9	31	6 vii - 11 viii	74	2.413	2.676	0.11	143.11	185	27	96.6	7.7	12.9	0.95	NA	67.79	2.3	7.13	-3.14	NA	NA	130.45	10.85	19.85	5.65	NA	98.25	13.75	19.6	8.65	NA
Erebia epiphron	Krkonose	K1	2015	18	213	30 vi - 15 viii	55.7	2.275	4.136	0.03	645.22	192	23	100.8	9.15	14.35	2.65	NA	102.57	1.63	7.3	-3.56	NA	NA	83.25	10.65	16.9	5.95	NA	72.4	16.45	22.3	10.1	NA
Erebia epiphron	Krkonose	K1	2016	15	144	3 vii - 6 viii	22.6	1.985	0.713	0.53	591.31	176	36	73.25	7.6	16.2	1.65	NA	109.13	1.47	7.47	-3.93	NA	NA	72.65	11.95	18.9	6.75	NA	90.9	14	19.05	8.4	NA
Erebia epiphron	Krkonose	K1	2017	10	150	3 vii - 8 viii	71.7	2.234	2.491	0.14	693.91	199	12	97.9	8.75	14.7	3.45	NA	96	-0.07	6.29	-4.06	NA	NA	98.65	12.35	19.95	3.7	NA	104.1	14.55	20.2	8.8	NA
Erebia epiphron	Krkonose	K1	2018	13	113	27 vi - 8 viii	80	2.827	10.06	0	562.52	169	22	175.35	7.8	12.15	2.9	NA	123.01	0.39	6.19	-5.65	NA	NA	77.85	13.1	17.8	7.8	NA	57.85	15.35	21.7	7.75	NA
Erebia epiphron	Krkonose	K1	2019	16	89	25 vi - 31 vii	36.4	2.185	1.282	0.3	322.05	169	28	88.3	8.35	14.15	1.1	NA	113.66	1.27	7.24	-4.09	NA	NA	79.7	12.45	19.5	7.3	NA	76.5	15.2	20.05	9.3	NA
Erebia epiphron	Krkonose	K2	2010	12	85	3 vii - 27 vii	84.6	2.168	8.199	0.01	89.06	194	13	105.5	7.55	15.2	2.25	NA	83.66	-0.61	6.97	-6.05	NA	NA	91.65	10.95	17	5.75	NA	205.2	15.2	20.95	8.8	NA
Erebia epiphron	Krkonose	K2	2011	17	819	5 vii - 12 viii	84.5	2.903	5356	<0.001	725.39	189	9	96.15	5.75	11	1.05	NA	93.19	-0.44	6.7	-6.85	NA	NA	105.35	11.35	18	2.95	NA	153.3	13.55	20.4	7.5	NA
Erebia epiphron	Krkonose	K2	2012	18	332	1 vii - 8 viii	41.6	2.318	2.117	0.14	401.77	182	27	90.85	7.95	15.35	2.65	NA	118.99	-0.07	7.69	-6.15	NA	NA	98.95	12.2	20.2	3.65	NA	178.85	14.6	21.15	9.25	NA
Erebia epiphron	Krkonose	K2	2013	15	318	10 vii - 8 viii	59.6	2.107	15.81	<0.001	262.93	195	13	55.25	7.35	13.7	0.3	NA	82.47	-0.64	5.63	-6.84	NA	NA	198.2	11.05	19.9	5	NA	75.35	15	22.4	10.25	NA
Erebia epiphron	Krkonose	K2	2014	16	189	6 vii - 11 viii	72.9	2.562	9.083	0	361.29	174	25	96.6	7.7	12.9	0.95	NA	67.79	2.3	7.13	-3.14	NA	NA	130.45	10.85	19.85	5.65	NA	98.25	13.75	19.6	8.65	NA
Erebia epiphron	Krkonose	K2	2015	25	605	30 vi - 13 viii	63.7	2.335	8.336	<0.001	489.66	195	20	100.8	9.15	14.35	2.65	NA	102.57	1.63	7.3	-3.56	NA	NA	83.25	10.65	16.9	5.95	NA	72.4	16.45	22.3	10.1	NA
Erebia epiphron	Krkonose	K2	2016	18	283	3 vii - 11 viii	56.8	2.253	3.268	0.05	307.5	193	19	73.25	7.6	16.2	1.65	NA	109.13	1.47	7.47	-3.93	NA	NA	72.65	11.95	18.9	6.75	NA	90.9	14	19.05	8.4	NA
Erebia epiphron	Krkonose	K2	2017	17	595	27 vi - 9 viii	68.9	2.757	7.111	0	934.88	189	14	97.9	8.75	14.7	3.45	NA	96	-0.07	6.29	-4.06	NA	NA	98.65	12.35	19.95	3.7	NA	104.1	14.55	20.2	8.8	NA
Erebia epiphron	Krkonose	K2	2018	16	473	28 vi - 8 viii	68.5	2.238	4.625	0.03	564.55	177	18	175.35	7.8	12.15	2.9	NA	123.01	0.39	6.19	-5.65	NA	NA	77.85	13.1	17.8	7.8	NA	57.85	15.35	21.7	7.75	NA
Erebia epiphron	Krkonose	K2	2019	20	283	25 vi - 4 viii	30.2	2.173	1.163	0.36	297.81	174	24	88.3	8.35	14.15	1.1	NA	113.66	1.27	7.24	-4.09	NA	NA	79.7	12.45	19.5	7.3	NA	76.5	15.2	20.05	9.3	NA
Erebia epiphron	Krkonose	K3	2010	8	63	11 vii - 1 viii	85.5	2.169	7800	<0.001	148.87	197	12	92.3	4.5	11.95	-1.2	NA	52.07	-2.63	5.79	-8.16	NA	NA	126.85	7.45	14.05	0.95	NA	268.4	11.45	17.6	4.4	NA
Erebia epiphron	Krkonose	K3	2011	15	311	5 vii - 12 viii	74.6	2.627	7.576	0	629.77	182	15	96.15	2.55	7.2	-4	NA	58.27	-3.27	4.69	-10.15	NA	NA	106.65	7.1	13.6	-0.95	NA	175.15	9.9	17.4	2.8	NA
Erebia epiphron	Krkonose	K3	2012	12	80	6 vii - 5 viii	42.4	2.269	1.366	0.3	299.29	181	30	75.6	5.1	13.15	-1	NA	45.57	-2.59	5.76	-8.83	NA	NA	90.55	8	17.1	-0.65	NA	172.75	10.9	16.25	4.75	NA
Erebia epiphron	Krkonose	K3	2013	14	143	10 vii - 8 viii	72.6	2.344	285.2	<0.001	271.01	197	12	51.8	5.6	15.8	-3	NA	50.13	-3.3	4.89	-10.18	NA	NA	265	7.1	15.45	0.2	NA	95.9	11.3	21.25	5.6	NA
Erebia epiphron	Krkonose	K3	2014	21	146	6 vii - 10 viii	36.5	2.29	1.675	0.2	268.25	187	25	99.7	4.65	10.8	-1.6	NA	42.74	-0.27	5.03	-5.9	NA	NA	136.5	6.3	15.5	0.3	NA	156.55	10.7	16.55	4.05	NA
Erebia epiphron	Krkonose	K3	2015	24	743	2 vii - 15 viii	47.9	2.818	4.86	0.01	1160.71	195	19	113.95	7.1	12.75	0.2	NA	46.4	-1.34	4.94	-7.06	NA	NA	104.05	6.4	13.6	1.4	NA	63	13.25	19.95	5.85	NA
Erebia epiphron	Krkonose	K3	2016	20	254	3 vii - 11 viii	62.2	2.229	4.526	0.02	502.56	199	20	65.75	4.75	12.75	-2	NA	59.56	-1.33	5.99	-6.74	NA	NA	111	8.35	16.05	2.1	NA	107.2	10.6	17.1	4	NA
Erebia epiphron	Krkonose	K3	2017	14	884	3 vii - 9 viii	79.8	2.9	16.46	<0.001	2832.11	193	14	135	5.65	13.1	0.5	NA	64.11	-2.39	6.06	-7.24	NA	NA	99.05	8.2	15.55	-0.4	NA	130	11.3	18.85	4.85	NA
Erebia epiphron	Krkonose	K3	2018	16	491	27 vi - 9 viii	60.7	2.211	2.478	0.14	837.56	180	14	146.95	4.45	10.7	-1.15	NA	65.19	-2.64	4.34	-9.4	NA	NA	90.45	9.4	14.9	3.4	NA	92.1	12.5	19.6	3.6	NA
Erebia epiphron	Krkonose	K3	2019	21	421	25 vi - 6 viii	23.7	2.158	1.276	0.3	662.66	183	26	64.55	6.4	12.75	-2.35	NA	61	-1.57	4.91	-7.85	NA	NA	100.45	8.45	15.6	1.65	NA	62.75	11.7	17.95	5.25	NA
Erebia epiphron	Krkonose	K4	2010	11	184	11 vii - 5 viii	48.8	1.866	325.4	<0.001	173.69	197	11	92.3	4.5	11.95	-1.2	NA	52.07	-2.63	5.79	-8.16	NA	NA	126.85	7.45	14.05	0.95	NA	268.4	11.45	17.6	4.4	NA
Erebia epiphron	Krkonose	K4	2011	19	214	6 vii - 12 viii	38	2.221	2.376	0.11	285.32	177	31	96.15	2.55	7.2	-4	NA	58.27	-3.27	4.69	-10.15	NA	NA	106.65	7.1	13.6	-0.95	NA	175.15	9.9	17.4	2.8	NA
Erebia epiphron	Krkonose	K4	2012	15	254	1 vii - 4 viii	38.8	2.439	1.092	0.37	308.55	191	20	75.6	5.1	13.15	-1	NA	45.57	-2.59	5.76	-8.83	NA	NA	90.55	8	17.1	-0.65	NA	172.75	10.9	16.25	4.75	NA
Erebia epiphron	Krkonose	K4	2013	18	610	4 vii - 10 viii	71.2	2.156	8882	<0.001	441.77	204	8	51.8	5.6	15.8	-3	NA	50.13	-3.3	4.89	-10.18	NA	NA	265	7.1	15.45	0.2	NA	95.9	11.3	21.25	5.6	NA
Erebia epiphron	Krkonose	K4	2014	18	88	7 vii - 10 viii	23.6	2.092	0.86	0.46	106.4	183	34	99.7	4.65	10.8	-1.6	NA	42.74	-0.27	5.03	-5.9	NA	NA	136.5	6.3	15.5	0.3	NA	156.55	10.7	16.55	4.05	NA
Erebia epiphron	Krkonose	K4	2015	26	752	1 vii - 15 viii	46.8	2.883	21.6	<0.001	577.24	195	22	113.95	7.1	12.75	0.2	NA	46.4	-1.34	4.94	-7.06	NA	NA	104.05	6.4	13.6	1.4	NA	63	13.25	19.95	5.85	NA
Erebia epiphron	Krkonose	K4	2016	18	536	4 vii - 1 viii	84.8	2.961	41524162	<0.001	568.81	200	9	65.75	4.75	12.75	-2	NA	59.56	-1.33	5.99	-6.74	NA	NA	111	8.35	16.05	2.1	NA	107.2	10.6	17.1	4	NA
Erebia epiphron	Krkonose	K4	2017	11	1219	3 vii - 9 viii	78.9	2.348	9010	<0.001	2061.13	196	12	135	5.65	13.1	0.5	NA	64.11	-2.39	6.06	-7.24	NA	NA	99.05	8.2	15.55	-0.4	NA	130	11.3	18.85	4.85	NA
Erebia epiphron	Krkonose	K4	2018	14	326	28 vi - 9 viii	83.4	2.897	9.178	0	342.83	182	12	146.95	4.45	10.7	-1.15	NA	65.19	-2.64	4.34	-9.4	NA	NA	90.45	9.4	14.9	3.4	NA	92.1	12.5	19.6	3.6	NA
Erebia epiphron	Krkonose	K4	2019	24	948	25 vi - 5 viii	17	2.051	0.605	0.59	818.33	181	25	64.55	6.4	12.75	-2.35	NA	61	-1.57	4.91	-7.85	NA	NA	100.45	8.45	15.6	1.65	NA	62.75	11.7	17.95	5.25	NA
Erebia sudetica	Jesenik	J1	2009	6	24	13 vii - 23 vii	56.4	1.825	0.932	0.47	21.68	199	10	137.45	5.45	17.7	-2.4	-3.4	61.89	-1.26	7.8	-8.83	-11.06	171	209.95	7.85	18.8	-1.05	-1.35	117.05	12.9	24	4.55	2.9
Erebia sudetica	Jesenik	J1	2010	10	61	10 vii - 10 viii	61.9	2.25	2.208	0.15	52.88	197	16	78.3	5.85	16.15	-1.4	-3.05	80.06	-2.59	8.73	-10.64	-14.17	170	238	8.1	18.95	0.65	0.2	211.15	13	23.45	4.05	2.95
Erebia sudetica	Jesenik	J1	2011	9	45	7 vii - 10 viii	50.5	2.149	1.468	0.29	42.54	189	23	79.5	3.85	13.4	-3.85	-5.1	61.4	-1.77	10.34	-10.89	-13.86	152	89.8	9.3	19.7	-1.45	-2.65	157.55	11.8	23.65	3.3	2.55
Erebia sudetica	Jesenik	J1	2012	7	27	7 vii - 7 viii	35.8	1.906	0.578	0.58	40.61	182	25	63.65	6.85	18.55	-1.45	-2.55	65.69	-1.7	10.1	-10.13	-13.8	155	84.8	9.9	23.05	-1.55	-2.8	124.9	13.05	25.4	3.6	2.45
Erebia sudetica	Jesenik	J1	2013	8	25	9 vii - 6 viii	70.2	2.373	1.853	0.22	22.83	192	20	94.55	6.2	21.15	-4.4	-5.6	63.27	-2.49	8.94	-11.13	-13.61	160	178.7	8.55	21.15	-0.45	-0.7	98	13	27.1	3.9	0.7
Erebia sudetica	Jesenik	J1	2014	7	31	4 vii - 5 viii	78.3	2.38	3.143	0.11	35.21	193	18	112.4	5.6	15.3	-3.95	-4.6	57.39	0.43	9.8	-8.1	-9.96	137	140.35	7.9	21.7	-0.5	-1	118.4	12.3	22.25	3.85	2.5
Erebia sudetica	Jesenik	J1	2015	10	100	7 vii - 6 viii	8.95	1.346	0.36	0.77	108.82	179	37	117.85	7.55	18.35	-1.85	-2.65	74.19	-0.66	9.57	-8.73	-10.83	133	75.25	7.95	19.65	0.6	-0.9	57.65	15.2	26.2	4.55	3.2
Erebia sudetica	Jesenik	J1	2016	13	76	30 vi - 8 viii	21.1	2	0.388	0.67	58.21	186	28	62.7	5.65	20.8	-3.3	-3.35	91.03	-0.67	10.63	-8.15	-10.67	143	107.1	9.6	21.15	0.8	-0.05	81.5	11.95	22.5	3.1	2.45
Erebia sudetica	Jesenik	J1	2017	13	128	3 vii - 30 vii	72.1	2.342	7.14	0.01	75.22	196	10	124.45	6.45	17.9	-1.25	-2.2	103.8	-1.79	10.56	-9.71	-11.7	181	122.35	9.5	22.3	-1.5	-2.25	103.45	12.9	23.5	3.85	1.6
Erebia sudetica	Jesenik	J1	2018	10	118	7 vii - 9 viii	0.451	1	0.041	0.84	133.68	183	41	159.05	5.4	15.5	-1.7	-2.05	85.73	-1.91	8.33	-10.19	-13.23	155	133.1	10.5	21.85	1.95	1.4	86.65	14.05	23.5	2.7	0.65
Erebia sudetica	Jesenik	J1	2019	6	23	4 vii - 9 viii	30.5	1.745	0.405	0.67	31.77	179	28	95.55	7.65	17.9	-2.8	-3.3	93.31	-0.74	9.59	-9.1	-10.51	166	134.75	9.8	20.7	1.3	0	124	12.6	24.2	4.95	2
Erebia sudetica	Jesenik	J1	2020	7	48	22 vii - 10 viii	72.9	1.878	2.432	0.32	42.84	215	8	94.25	6.9	20.9	-4	-5.9	77.43	0.2	10.34	-8.75	-10.83	138	207.6	7.4	19.45	-1.85	-1.35	136.65	12.8	22.9	4.75	3.05
Erebia sudetica	Jesenik	J2	2009	6	19	14 vii - 23 vii	95.6	2.111	233988	<0.001	45.27	197	6	137.45	5.45	17.7	-2.4	-3.4	61.89	-1.26	7.8	-8.83	-11.06	171	209.95	7.85	18.8	-1.05	-1.35	117.05	12.9	24	4.55	2.9
Erebia sudetica	Jesenik	J2	2010	10	35	15 vii - 11 viii	62.1	2.507	1.98	0.19	142.83	197	20	78.3	5.85	16.15	-1.4	-3.05	80.06	-2.59	8.73	-10.64	-14.17	170	238	8.1	18.95	0.65	0.2	211.15	13	23.45	4.05	2.95
Erebia sudetica	Jesenik	J2	2011	11	42	7 vii - 13 viii	36.4	2.03	1.413	0.28	198.25	192	20	79.5	3.85	13.4	-3.85	-5.1	61.4	-1.77	10.34	-10.89	-13.86	152	89.8	9.3	19.7	-1.45	-2.65	157.55	11.8	23.65	3.3	2.55
Erebia sudetica	Jesenik	J2	2012	10	42	3 vii - 5 viii	58.4	2.392	1.897	0.2	207.57	189	22	63.65	6.85	18.55	-1.45	-2.55	65.69	-1.7	10.1	-10.13	-13.8	155	84.8	9.9	23.05	-1.55	-2.8	124.9	13.05	25.4	3.6	2.45
Erebia sudetica	Jesenik	J2	2013	14	108	9 vii - 7 viii	83	2.342	7.464	0	217.35	199	11	94.55	6.2	21.15	-4.4	-5.6	63.27	-2.49	8.94	-11.13	-13.61	160	178.7	8.55	21.15	-0.45	-0.7	98	13	27.1	3.9	0.7
Erebia sudetica	Jesenik	J2	2014	11	48	4 vii - 1 viii	54.6	2.302	1.704	0.23	175.06	191	21	112.4	5.6	15.3	-3.95	-4.6	57.39	0.43	9.8	-8.1	-9.96	137	140.35	7.9	21.7	-0.5	-1	118.4	12.3	22.25	3.85	2.5
Erebia sudetica	Jesenik	J2	2015	16	119	3 vii - 7 viii	48.1	2.378	2.181	0.13	293.9	198	17	117.85	7.55	18.35	-1.85	-2.65	74.19	-0.66	9.57	-8.73	-10.83	133	75.25	7.95	19.65	0.6	-0.9	57.65	15.2	26.2	4.55	3.2
Erebia sudetica	Jesenik	J2	2016	13	114	2 vii - 13 viii	57.8	2.664	2.075	0.16	352.49	194	12	62.7	5.65	20.8	-3.3	-3.35	91.03	-0.67	10.63	-8.15	-10.67	143	107.1	9.6	21.15	0.8	-0.05	81.5	11.95	22.5	3.1	2.45
Erebia sudetica	Jesenik	J2	2017	18	181	1 vii - 10 vii	45.7	2.368	2.216	0.13	473.64	189	19	124.45	6.45	17.9	-1.25	-2.2	103.8	-1.79	10.56	-9.71	-11.7	181	122.35	9.5	22.3	-1.5	-2.25	103.45	12.9	23.5	3.85	1.6
Erebia sudetica	Jesenik	J2	2018	16	154	1 vii - 1 viii	45.5	2.35	2.685	0.08	419.31	180	20	159.05	5.4	15.5	-1.7	-2.05	85.73	-1.91	8.33	-10.19	-13.23	155	133.1	10.5	21.85	1.95	1.4	86.65	14.05	23.5	2.7	0.65
Erebia sudetica	Jesenik	J2	2019	18	60	26 vi - 9 viii	37.8	2.226	2.091	0.12	165.36	183	25	95.55	7.65	17.9	-2.8	-3.3	93.31	-0.74	9.59	-9.1	-10.51	166	134.75	9.8	20.7	1.3	0	124	12.6	24.2	4.95	2
Erebia sudetica	Jesenik	J2	2020	12	48	19 vii - 13 viii	50.1	2.324	1.316	0.27	143.61	200	20	94.25	6.9	20.9	-4	-5.9	77.43	0.2	10.34	-8.75	-10.83	138	207.6	7.4	19.45	-1.85	-1.35	136.65	12.8	22.9	4.75	3.05
Erebia sudetica	Jesenik	J3	2009	6	33	7 vii - 23 vii	85.9	1.997	1.616	0.26	80.97	196	9	137.45	5.45	17.7	-2.4	-3.4	61.89	-1.26	7.8	-8.83	-11.06	171	209.95	7.85	18.8	-1.05	-1.35	117.05	12.9	24	4.55	2.9
Erebia sudetica	Jesenik	J3	2010	13	285	9 vii - 12 viii	74.2	2.252	7.274	0.01	774.05	205	19	78.3	5.85	16.15	-1.4	-3.05	80.06	-2.59	8.73	-10.64	-14.17	170	238	8.1	18.95	0.65	0.2	211.15	13	23.45	4.05	2.95
Erebia sudetica	Jesenik	J3	2011	18	193	6 vii - 11 viii	57.8	2.625	4.116	0.02	330.32	195	19	79.5	3.85	13.4	-3.85	-5.1	61.4	-1.77	10.34	-10.89	-13.86	152	89.8	9.3	19.7	-1.45	-2.65	157.55	11.8	23.65	3.3	2.55
Erebia sudetica	Jesenik	J3	2012	13	204	3 vii - 11 viii	47.4	2.117	2.778	0.09	548.47	194	23	63.65	6.85	18.55	-1.45	-2.55	65.69	-1.7	10.1	-10.13	-13.8	155	84.8	9.9	23.05	-1.55	-2.8	124.9	13.05	25.4	3.6	2.45
Erebia sudetica	Jesenik	J3	2013	17	199	15 vii - 11 viii	73.8	2.779	10.19	<0.001	259.37	204	12	94.55	6.2	21.15	-4.4	-5.6	63.27	-2.49	8.94	-11.13	-13.61	160	178.7	8.55	21.15	-0.45	-0.7	98	13	27.1	3.9	0.7
Erebia sudetica	Jesenik	J3	2014	19	272	2 vii - 10 viii	64.2	2.524	6.262	0.01	517.7	198	18	112.4	5.6	15.3	-3.95	-4.6	57.39	0.43	9.8	-8.1	-9.96	137	140.35	7.9	21.7	-0.5	-1	118.4	12.3	22.25	3.85	2.5
Erebia sudetica	Jesenik	J3	2015	25	229	2 vii - 14 viii	59.7	2.513	6.409	0	317.24	198	17	117.85	7.55	18.35	-1.85	-2.65	74.19	-0.66	9.57	-8.73	-10.83	133	75.25	7.95	19.65	0.6	-0.9	57.65	15.2	26.2	4.55	3.2
Erebia sudetica	Jesenik	J3	2016	12	140	8 vii - 8 viii	52	2.463	1.55	0.23	321.51	198	20	62.7	5.65	20.8	-3.3	-3.35	91.03	-0.67	10.63	-8.15	-10.67	143	107.1	9.6	21.15	0.8	-0.05	81.5	11.95	22.5	3.1	2.45
Erebia sudetica	Jesenik	J3	2017	20	241	31 vi - 11 viii	40.4	2.362	3.111	0.05	483.19	192	23	124.45	6.45	17.9	-1.25	-2.2	103.8	-1.79	10.56	-9.71	-11.7	181	122.35	9.5	22.3	-1.5	-2.25	103.45	12.9	23.5	3.85	1.6
Erebia sudetica	Jesenik	J3	2018	16	247	2 vii - 7 viii	73.6	2.511	7.788	0	508.71	183	18	159.05	5.4	15.5	-1.7	-2.05	85.73	-1.91	8.33	-10.19	-13.23	155	133.1	10.5	21.85	1.95	1.4	86.65	14.05	23.5	2.7	0.65
Erebia sudetica	Jesenik	J3	2019	25	60	24 vi - 9 viii	54.5	2.38	7.624	0	613.16	185	22	95.55	7.65	17.9	-2.8	-3.3	93.31	-0.74	9.59	-9.1	-10.51	166	134.75	9.8	20.7	1.3	0	124	12.6	24.2	4.95	2
Erebia sudetica	Jesenik	J3	2020	14	48	20 vii - 13 viii	58.7	2.118	1.504	0.25	169.17	208	13	94.25	6.9	20.9	-4	-5.9	77.43	0.2	10.34	-8.75	-10.83	138	207.6	7.4	19.45	-1.85	-1.35	136.65	12.8	22.9	4.75	3.05
